# Supplementary material for: Patients with somatoform disorders: More frequent attendance and higher utilization in primary Out-of-Hours care?
Source: PLoS One. 2018 Aug 30;13(8):e0202546. doi: 10.1371/journal.pone.0202546 (PMC6116940; doi:10.1371/journal.pone.0202546)
Supplement: S1 Table — Study Data. (ZIP) [file pone.0202546.s001.zip]

Archive with 1 entries (1 files):
- data.xml
